# Supplementary material for: A Stretchable Electronic Tattoo for Self-Powered Human–Machine Interfaces and Therapeutic Applications
Source: Micromachines (Basel). 2026 Feb 28;17(3):312. doi: 10.3390/mi17030312 (PMC13028016; doi:10.3390/mi17030312)
Supplement: Supplementary file 1 [file micromachines-17-00312-s001.zip]

Archive with 1 entries (1 files):
- micromachines-4148679-supplementary.pdf
